# Supplementary material for: Construction of a Zebrafish Model of Cardiac Hypertrophy Caused by ATIC Gene Deletion and Preliminary Exploration of Aerobic Exercise Improvement
Source: Int J Mol Sci. 2025 Oct 22;26(21):10249. doi: 10.3390/ijms262110249 (PMC12607423; doi:10.3390/ijms262110249)
Supplement: Supplementary file 1 [file ijms-26-10249-s001.zip]

Archive with 1 entries (1 files):
- ijms-3833953-supplementary.pdf
